# Supplementary material for: Glioma-associated microglia/macrophages augment tumorigenicity in canine astrocytoma, a naturally occurring model of human glioma
Source: Neurooncol Adv. 2021 May 4;3(1):vdab062. doi: 10.1093/noajnl/vdab062 (PMC8193901; doi:10.1093/noajnl/vdab062)
Supplement: vdab062_suppl_Supplementary_Material [file vdab062_suppl_supplementary_material.zip]

Archive with 5 entries (5 files):
- vdab062_suppl_Supplementary_Materials_S2.docx
- vdab062_suppl_Supplementary_Figure_S1.tiff
- vdab062_suppl_Supplementary_Figure_S2.tiff
- vdab062_suppl_Supplementary_Figure_S3.tiff
- vdab062_suppl_Supplementary_Materials_S1.docx
